# Supplementary material for: Microwave-Assisted Hydrodistillation of the Insecticidal Essential Oil from Carlina acaulis: A Fractional Factorial Design Optimization Study
Source: Plants (Basel). 2023 Jan 31;12(3):622. doi: 10.3390/plants12030622 (PMC9921509; doi:10.3390/plants12030622)
Supplement: Supplementary file 1 [file plants-12-00622-s001.zip]

Archive with 1 entries (1 files):
- plants-2182217-supplementary.docx
